# Supplementary material for: Multidrug-resistant bacteria compensate for the epistasis between resistances
Source: PLoS Biol. 2017 Apr 18;15(4):e2001741. doi: 10.1371/journal.pbio.2001741 (PMC5395140; doi:10.1371/journal.pbio.2001741)
Supplement: S2 Table — Column “Plated” indicates the total number of colonies (clones) that were inoculated on agar plates; The total number of those colonies that show reversion (i.e., sensitivity) to the antibiotic where they were being tested is indicated in column “# of Revertants in RIF/STRP/RIF+STREP”. The “Fraction Rev.” columns summarizes the total fraction of the inoculated clones (between 0 and 1) that became sensitive. Finally, the last columns, “Bin Err” shows the Binomial confidence interval for the sensitivity assay, according to the formula z*SQRT((1/n)*p(1-p)). (where z = 1-(1/2)*0.05, for a 95% confidence interval, n = number of trials and p = ns/n, with ns = number of successes). Populations were identified as sensitive (or at containing sensitive clones) if the fraction of sensitive revertants was larger than this error. Populations that show phenotypic sensitivity in all are in green, when just a fraction of the population is sensitive it is marked as yellow. Phenotypic assays were performed by replica plating individual clones in the presence of either 100 μg/mL of Rifampicin, 100 μg/mL of Streptomycin or both of them together (see Materials and Methods). (XLSX) [file pbio.2001741.s010.xlsx]

## Sheet: Test for Reversion
Resistance Background		Plated	# Revertants in RIF	Frequency	2SE
H526Y	H1	55	0	0	0
H526Y	H2	205	205	1	0
H526Y	H3	55	0	0	0
H526Y	H4	55	0	0	0
H526Y	H5	55	0	0	0
H526Y	H6	55	0	0	0
H526Y	H7	55	0	0	0
H526Y	H8	55	0	0	0
H526Y	H9	55	0	0	0
H526Y	H10	55	0	0	0
H526Y	H11	205	205	1	0
H526Y	H12	55	0	0	0
Resistance Background		Plated	# Revertants in STR	Frequency	2SE
K43T	K1	150	0	0	0
K43T	K2	55	0	0	0
K43T	K3	55	0	0	0
K43T	K4	55	0	0	0
K43T	K5	205	132	0.64	0.07
K43T	K6	55	0	0	0
K43T	K7	55	0	0	0
K43T	K8	55	0	0	0
K43T	K9	50	0	0	0
K43T	K10	50	0	0	0
K43T	K11	55	0	0	0
K43T	K12	197	136	0.69	0.06
Resistance Background		Plated	# Revertants in RIF	Frequency	2SE		Plated	# Revertants in STR	Frequency	2SE		Plated	# Revertants in RIF+STR	Frequency	2SE
H526Y K43T	HK1	40	0	0	0		41	0	0	0		40	0	0	0
H526Y K43T	HK2	180	1	0.006	0.01		180	15	0.08	0.04		180	16	0.09	0.04
H526Y K43T	HK3	40	0	0	0		40	0	0	0		40	0	0	0
H526Y K43T	HK4	40	0	0	0		40	0	0	0		40	0	0	0
H526Y K43T	HK5	40	0	0	0		40	0	0	0		40	0	0	0
H526Y K43T	HK6	40	0	0	0		40	0	0	0		40	0	0	0
H526Y K43T	HK7	39	0	0	0		40	0	0	0		40	0	0	0
H526Y K43T	HK8	170	2	0.01	0.02		169	5	0.03	0.02		169	5	0.03	0.02
H526Y K43T	HK9	180	90	0.5	0.07		180	0	0	0		180	105	0.58	0.07
H526Y K43T	HK10	40	0	0	0		40	0	0	0		40	0	0	0
H526Y K43T	HK11	40	40	1	0		40	0	0	0		40	40	1	0
H526Y K43T	HK12	170	131	0.77	0.06		170	0	0	0		170	131	0.77	0.06
H526Y K43T	KH1	40	0	0	0		39	0	0	0		40	0	0	0
H526Y K43T	KH2	39	0	0	0		40	0	0	0		40	0	0	0
H526Y K43T	KH3	39	0	0	0		39	0	0	0		40	0	0	0
H526Y K43T	KH4	170	0	0	0		170	86	0.51	0.08		170	110	0.65	0.07
H526Y K43T	KH5	40	0	0	0		40	0	0	0		40	0	0	0
H526Y K43T	KH6	40	0	0	0		40	0	0	0		40	0	0	0
H526Y K43T	KH7	40	0	0	0		50	0	0	0		40	0	0	0
H526Y K43T	KH8	40	0	0	0		39	0	0	0		40	0	0	0
H526Y K43T	KH9	40	0	0	0		39	0	0	0		40	0	0	0
H526Y K43T	KH10	40	0	0	0		40	0	0	0		40	0	0	0
H526Y K43T	KH11	40	0	0	0		50	0	0	0		50	0	0	0
H526Y K43T	KH12	50	0	0	0		50	0	0	0		50	0	0	0
