# Supplementary material for: Multidrug-resistant bacteria compensate for the epistasis between resistances
Source: PLoS Biol. 2017 Apr 18;15(4):e2001741. doi: 10.1371/journal.pbio.2001741 (PMC5395140; doi:10.1371/journal.pbio.2001741)
Supplement: S3 Table — The minimum inhibitory concentration (MIC) was assessed for each resistance genotype reconstructed with a compensatory mutation (either RpoCQ1226K, nusE or nusG). Neither of the genotypes harbouring compensatory mutations show a difference in MIC compared to their respective ancestral genotypes. (XLSX) [file pbio.2001741.s011.xlsx]

## Sheet: Sheet1
Strain	Relevant genotype	MIC Str (µg/ml)	MIC Rif (µg/ml)
323	WT	≈ 1.5	≈ 6
456	StrR	> 8192	≈ 6	Ancestral
458	RifR	≈ 1.5	> 768	strains
460	RifR StrR	> 8192	> 768
841	WT RpoCQ1126K	≈ 1.5	≈ 6
845	StrR RpoCQ1126K	> 8192	≈ 6	RpoCQ1126K
849	RifR RpoCQ1126K	≈ 1.5	> 768	strains
853	RifR StrR RpoCQ1126K	> 8192	> 768
749	ΔgspB WT	≈ 1.5	≈ 6
751	ΔgspB StrR	> 8192	≈ 6
753	ΔgspB RifR	≈ 1	> 768
755	ΔgspB RifR StrR	> 8192	> 768	nusE
757	ΔgspB WT nusE	≈ 1.5	≈ 6	strains
759	ΔgspB StrR nusE	> 8192	≈ 6
761	ΔgspB RifR nusE	≈ 1.5	> 768
763	ΔgspB RifR StrR nusE	> 8192	> 768
773	ΔtufB WT	≈ 1.5	≈ 6
775	ΔtufB StrR	> 8192	≈ 6
777	ΔtufB RifR	≈ 1.5	> 768
857	ΔtufB RifR StrR	> 8192	> 768	nusG
781	ΔtufB WT nusG	≈ 0.75	≈ 6	strains
783	ΔtufB StrR nusG	> 8192	≈ 6
785	ΔtufB RifR nusG	≈ 1.5	> 768
787	ΔtufB RifR StrR nusG	> 8192	> 768
