# Supplementary material for: Multidrug-resistant bacteria compensate for the epistasis between resistances
Source: PLoS Biol. 2017 Apr 18;15(4):e2001741. doi: 10.1371/journal.pbio.2001741 (PMC5395140; doi:10.1371/journal.pbio.2001741)
Supplement: S4 Table — (XLSX) [file pbio.2001741.s012.xlsx]

## Sheet: Strain list
Strain	Genotype	Origin
WT-YFP	ΔlacIZYA::scar galK::FRT-cat-FRT::PLlacO-1-YFP	Lab stock
WT-CFP	ΔlacIZYA::scar galK::FRT-cat-FRT::PLlacO-1-CFP	Lab stock
StrR-YFP	ΔlacIZYA::scar galK::FRT-cat-FRT::PLlacO-1-YFP rpsL K43T	Lab stock
StrR-CFP	ΔlacIZYA::scar galK::FRT-cat-FRT::PLlacO-1-CFP rpsL K43T	Lab stock
RifR-YFP	ΔlacIZYA::scar galK::FRT-cat-FRT::PLlacO-1-YFP rpoB H526Y	Lab stock
RifR-CFP	ΔlacIZYA::scar galK::FRT-cat-FRT::PLlacO-1-CFP rpoB H526Y	Lab stock
RifR StrR-YFP	ΔlacIZYA::scar galK::FRT-cat-FRT::PLlacO-1-YFP rpoB H526Y rpsL K43T	Lab stock
RifR StrR-CFP	ΔlacIZYA::scar galK::FRT-cat-FRT::PLlacO-1-CFP rpoB H526Y rpsL K43T	Lab stock
RB430	ΔlacIZYA::scar galK::FRT-cat-FRT::PLlacO-1-YFP rpoB H526Y rpoC H450P isolate 1	This study
RB431	ΔlacIZYA::scar galK::FRT-cat-FRT::PLlacO-1-YFP rpoB H526Y rpoC H450P isolate 2	This study
RB432	ΔlacIZYA::scar galK::FRT-cat-FRT::PLlacO-1-YFP rpoB H526Y rpoC H450P isolate 3	This study
RB433	ΔlacIZYA::scar galK::FRT-cat-FRT::PLlacO-1-YFP rpoB H526Y rpoC H450P isolate 4	This study
RB434	ΔlacIZYA::scar galK::FRT-cat-FRT::PLlacO-1-YFP rpoB H526Y rpoC H450P isolate 5	This study
RB435	ΔlacIZYA::scar galK::FRT-cat-FRT::PLlacO-1-YFP rpoB H526Y rpoC H450P isolate 6	This study
RB436	ΔlacIZYA::scar galK::FRT-cat-FRT::PLlacO-1-CFP rpoB H526Y rpoC H450P isolate 1	This study
RB437	ΔlacIZYA::scar galK::FRT-cat-FRT::PLlacO-1-CFP rpoB H526Y rpoC H450P isolate 2	This study
RB438	ΔlacIZYA::scar galK::FRT-cat-FRT::PLlacO-1-CFP rpoB H526Y rpoC H450P isolate 3	This study
RB439	ΔlacIZYA::scar galK::FRT-cat-FRT::PLlacO-1-CFP rpoB H526Y rpoC H450P isolate 4	This study
RB440	ΔlacIZYA::scar galK::FRT-cat-FRT::PLlacO-1-CFP rpoB H526Y rpoC H450P isolate 5	This study
RB441	ΔlacIZYA::scar galK::FRT-cat-FRT::PLlacO-1-CFP rpoB H526Y rpoC H450P isolate 6	This study
RB442	ΔlacIZYA::scar galK::FRT-cat-FRT::PLlacO-1-YFP rpsL K43T rpoB H526Y rpoC H450P isolate 1	This study
RB443	ΔlacIZYA::scar galK::FRT-cat-FRT::PLlacO-1-YFP rpsL K43T rpoB H526Y rpoC H450P isolate 2	This study
RB444	ΔlacIZYA::scar galK::FRT-cat-FRT::PLlacO-1-YFP rpsL K43T rpoB H526Y rpoC H450P isolate 3	This study
RB445	ΔlacIZYA::scar galK::FRT-cat-FRT::PLlacO-1-YFP rpsL K43T rpoB H526Y rpoC H450P isolate 4	This study
RB446	ΔlacIZYA::scar galK::FRT-cat-FRT::PLlacO-1-YFP rpsL K43T rpoB H526Y rpoC H450P isolate 5	This study
RB447	ΔlacIZYA::scar galK::FRT-cat-FRT::PLlacO-1-YFP rpsL K43T rpoB H526Y rpoC H450P isolate 6	This study
RB501	ΔlacIZYA::scar galK::FRT-cat-FRT::PLlacO-1-CFP rpsL K43T rpoB H526Y rpoC H450P isolate 1	This study
RB502	ΔlacIZYA::scar galK::FRT-cat-FRT::PLlacO-1-CFP rpsL K43T rpoB H526Y rpoC H450P isolate 2	This study
RB503	ΔlacIZYA::scar galK::FRT-cat-FRT::PLlacO-1-CFP rpsL K43T rpoB H526Y rpoC H450P isolate 3	This study
RB504	ΔlacIZYA::scar galK::FRT-cat-FRT::PLlacO-1-CFP rpsL K43T rpoB H526Y rpoC H450P isolate 4	This study
RB505	ΔlacIZYA::scar galK::FRT-cat-FRT::PLlacO-1-CFP rpsL K43T rpoB H526Y rpoC H450P isolate 5	This study
RB506	ΔlacIZYA::scar galK::FRT-cat-FRT::PLlacO-1-CFP rpsL K43T rpoB H526Y rpoC H450P isolate 6	This study
RB690	ΔlacIZYA::scar galK::FRT-cat-FRT::PLlacO-1-YFP ∆mglA::FRT-aph-FRT	This study
RB691	ΔlacIZYA::scar galK::FRT-cat-FRT::PLlacO-1-CFP ∆mglA::FRT-aph-FRT	This study
RB692	ΔlacIZYA::scar galK::FRT-cat-FRT::PLlacO-1-YFP ∆mglA::FRT-aph-FRT rpsL K43T	This study
RB693	ΔlacIZYA::scar galK::FRT-cat-FRT::PLlacO-1-CFP ∆mglA::FRT-aph-FRT rpsL K43T	This study
RB694	ΔlacIZYA::scar galK::FRT-cat-FRT::PLlacO-1-YFP ∆mglA::FRT-aph-FRT rpoB H526Y	This study
RB695	ΔlacIZYA::scar galK::FRT-cat-FRT::PLlacO-1-CFP ∆mglA::FRT-aph-FRT rpoB H526Y	This study
RB696	ΔlacIZYA::scar galK::FRT-cat-FRT::PLlacO-1-YFP ∆mglA::FRT-aph-FRT rpoB H526Y rpsL K43T	This study
RB697	ΔlacIZYA::scar galK::FRT-cat-FRT::PLlacO-1-CFP ∆mglA::FRT-aph-FRT rpoB H526Y rpsL K43T	This study
RB713	ΔlacIZYA::scar galK::FRT-cat-FRT::PLlacO-1-YFP ΔargE::FRT-aph-FRT	This study
RB714	ΔlacIZYA::scar galK::FRT-cat-FRT::PLlacO-1-CFP ΔargE::FRT-aph-FRT	This study
RB715	ΔlacIZYA::scar galK::FRT-cat-FRT::PLlacO-1-YFP ΔargE::FRT-aph-FRT rpsL K43T	This study
RB716	ΔlacIZYA::scar galK::FRT-cat-FRT::PLlacO-1-CFP ΔargE::FRT-aph-FRT rpsL K43T	This study
RB717	ΔlacIZYA::scar galK::FRT-cat-FRT::PLlacO-1-YFP rpoB H526Y rpsL K43T ΔargE::FRT-aph-FRT	This study
RB718	ΔlacIZYA::scar galK::FRT-cat-FRT::PLlacO-1-CFP rpoB H526Y rpsL K43T ΔargE::FRT-aph-FRT	This study
RB749	ΔlacIZYA::scar galK::FRT-cat-FRT::PLlacO-1-YFP ∆gspB::FRT-aph-FRT	This study
RB750	ΔlacIZYA::scar galK::FRT-cat-FRT::PLlacO-1-CFP ∆gspB::FRT-aph-FRT	This study
RB751	ΔlacIZYA::scar galK::FRT-cat-FRT::PLlacO-1-YFP rpsL K43T ∆gspB::FRT-aph-FRT	This study
RB752	ΔlacIZYA::scar galK::FRT-cat-FRT::PLlacO-1-CFP rpsL K43T ∆gspB::FRT-aph-FRT	This study
RB753	ΔlacIZYA::scar galK::FRT-cat-FRT::PLlacO-1-YFP rpoB H526Y ∆gspB::FRT-aph-FRT	This study
RB754	ΔlacIZYA::scar galK::FRT-cat-FRT::PLlacO-1-CFP rpoB H526Y ∆gspB::FRT-aph-FRT	This study
RB755	ΔlacIZYA::scar galK::FRT-cat-FRT::PLlacO-1-YFP rpoB H526Y rpsL K43T ∆gspB::FRT-aph-FRT	This study
RB756	ΔlacIZYA::scar galK::FRT-cat-FRT::PLlacO-1-CFP rpoB H526Y rpsL K43T ∆gspB::FRT-aph-FRT	This study
RB757	ΔlacIZYA::scar galK::FRT-cat-FRT::PLlacO-1-YFP ∆gspB::FRT-aph-FRT rpsJ -49 T->C (nusE)	This study
RB758	ΔlacIZYA::scar galK::FRT-cat-FRT::PLlacO-1-CFP ∆gspB::FRT-aph-FRT rpsJ -49 T->C (nusE)	This study
RB759	ΔlacIZYA::scar galK::FRT-cat-FRT::PLlacO-1-YFP rpsL K43T ∆gspB::FRT-aph-FRT rpsJ -49 T->C (nusE)	This study
RB760	ΔlacIZYA::scar galK::FRT-cat-FRT::PLlacO-1-CFP rpsL K43T ∆gspB::FRT-aph-FRT rpsJ -49 T->C (nusE)	This study
RB761	ΔlacIZYA::scar galK::FRT-cat-FRT::PLlacO-1-YFP rpoB H526Y ∆gspB::FRT-aph-FRT rpsJ -49 T->C (nusE)	This study
RB762	ΔlacIZYA::scar galK::FRT-cat-FRT::PLlacO-1-CFP rpoB H526Y ∆gspB::FRT-aph-FRT rpsJ -49 T->C (nusE)	This study
RB763	ΔlacIZYA::scar galK::FRT-cat-FRT::PLlacO-1-YFP rpoB H526Y rpsL K43T ∆gspB::FRT-aph-FRT rpsJ -49 T->C (nusE)	This study
RB764	ΔlacIZYA::scar galK::FRT-cat-FRT::PLlacO-1-CFP rpoB H526Y rpsL K43T ∆gspB::FRT-aph-FRT rpsJ -49 T->C (nusE)	This study
RB765	ΔlacIZYA::scar galK::FRT-cat-FRT::PLlacO-1-YFP ∆gspB::FRT-aph-FRT rpsJ -49 T->C (nusE)	This study
RB766	ΔlacIZYA::scar galK::FRT-cat-FRT::PLlacO-1-CFP ∆gspB::FRT-aph-FRT rpsJ -49 T->C (nusE)	This study
RB767	ΔlacIZYA::scar galK::FRT-cat-FRT::PLlacO-1-YFP rpsL K43T ∆gspB::FRT-aph-FRT rpsJ -49 T->C (nusE)	This study
RB768	ΔlacIZYA::scar galK::FRT-cat-FRT::PLlacO-1-CFP rpsL K43T ∆gspB::FRT-aph-FRT rpsJ -49 T->C (nusE)	This study
RB769	ΔlacIZYA::scar galK::FRT-cat-FRT::PLlacO-1-YFP rpoB H526Y ∆gspB::FRT-aph-FRT rpsJ -49 T->C (nusE)	This study
RB770	ΔlacIZYA::scar galK::FRT-cat-FRT::PLlacO-1-CFP rpoB H526Y ∆gspB::FRT-aph-FRT rpsJ -49 T->C (nusE)	This study
RB771	ΔlacIZYA::scar galK::FRT-cat-FRT::PLlacO-1-YFP rpoB H526Y rpsL K43T ∆gspB::FRT-aph-FRT rpsJ -49 T->C (nusE)	This study
RB772	ΔlacIZYA::scar galK::FRT-cat-FRT::PLlacO-1-CFP rpoB H526Y rpsL K43T ∆gspB::FRT-aph-FRT rpsJ -49 T->C (nusE)	This study
RB773	ΔlacIZYA::scar galK::FRT-cat-FRT::PLlacO-1-YFP ∆tufB::FRT-aph-FRT	This study
RB774	ΔlacIZYA::scar galK::FRT-cat-FRT::PLlacO-1-CFP ∆tufB::FRT-aph-FRT	This study
RB775	ΔlacIZYA::scar galK::FRT-cat-FRT::PLlacO-1-YFP rpsL K43T ∆tufB::FRT-aph-FRT	This study
RB776	ΔlacIZYA::scar galK::FRT-cat-FRT::PLlacO-1-CFP rpsL K43T ∆tufB::FRT-aph-FRT	This study
RB777	ΔlacIZYA::scar galK::FRT-cat-FRT::PLlacO-1-YFP rpoB H526Y ∆tufB::FRT-aph-FRT	This study
RB778	ΔlacIZYA::scar galK::FRT-cat-FRT::PLlacO-1-CFP rpoB H526Y ∆tufB::FRT-aph-FRT	This study
RB779	ΔlacIZYA::scar galK::FRT-cat-FRT::PLlacO-1-YFP rpoB H526Y rpsL K43T ∆tufB::FRT-aph-FRT	This study
RB780	ΔlacIZYA::scar galK::FRT-cat-FRT::PLlacO-1-CFP rpoB H526Y rpsL K43T ∆tufB::FRT-aph-FRT	This study
RB781	ΔlacIZYA::scar galK::FRT-cat-FRT::PLlacO-1-YFP ∆tufB::FRT-aph-FRT secE -187 T-> C (nusG)	This study
RB782	ΔlacIZYA::scar galK::FRT-cat-FRT::PLlacO-1-CFP ∆tufB::FRT-aph-FRT secE -187 T-> C (nusG)	This study
RB783	ΔlacIZYA::scar galK::FRT-cat-FRT::PLlacO-1-YFP rpsL K43T ∆tufB::FRT-aph-FRT secE -187 T-> C (nusG)	This study
RB784	ΔlacIZYA::scar galK::FRT-cat-FRT::PLlacO-1-CFP rpsL K43T ∆tufB::FRT-aph-FRT secE -187 T-> C (nusG)	This study
RB785	ΔlacIZYA::scar galK::FRT-cat-FRT::PLlacO-1-YFP rpoB H526Y ∆tufB::FRT-aph-FRT secE -187 T-> C (nusG)	This study
RB786	ΔlacIZYA::scar galK::FRT-cat-FRT::PLlacO-1-CFP rpoB H526Y ∆tufB::FRT-aph-FRT secE -187 T-> C (nusG)	This study
RB787	ΔlacIZYA::scar galK::FRT-cat-FRT::PLlacO-1-YFP rpoB H526Y rpsL K43T ∆tufB::FRT-aph-FRT secE -187 T-> C (nusG)	This study
RB788	ΔlacIZYA::scar galK::FRT-cat-FRT::PLlacO-1-CFP rpoB H526Y rpsL K43T ∆tufB::FRT-aph-FRT secE -187 T-> C (nusG)	This study
RB789	ΔlacIZYA::scar galK::FRT-cat-FRT::PLlacO-1-YFP ∆tufB::FRT-aph-FRT secE -187 T-> C (nusG)	This study
RB790	ΔlacIZYA::scar galK::FRT-cat-FRT::PLlacO-1-CFP ∆tufB::FRT-aph-FRT secE -187 T-> C (nusG)	This study
RB791	ΔlacIZYA::scar galK::FRT-cat-FRT::PLlacO-1-YFP rpsL K43T ∆tufB::FRT-aph-FRT secE -187 T-> C (nusG)	This study
RB792	ΔlacIZYA::scar galK::FRT-cat-FRT::PLlacO-1-CFP rpsL K43T ∆tufB::FRT-aph-FRT secE -187 T-> C (nusG)	This study
RB793	ΔlacIZYA::scar galK::FRT-cat-FRT::PLlacO-1-YFP rpoB H526Y ∆tufB::FRT-aph-FRT secE -187 T-> C (nusG)	This study
RB794	ΔlacIZYA::scar galK::FRT-cat-FRT::PLlacO-1-CFP rpoB H526Y ∆tufB::FRT-aph-FRT secE -187 T-> C (nusG)	This study
RB795	ΔlacIZYA::scar galK::FRT-cat-FRT::PLlacO-1-YFP rpoB H526Y rpsL K43T ∆tufB::FRT-aph-FRT secE -187 T-> C (nusG)	This study
RB796	ΔlacIZYA::scar galK::FRT-cat-FRT::PLlacO-1-CFP rpoB H526Y rpsL K43T ∆tufB::FRT-aph-FRT secE -187 T-> C (nusG)	This study
RB841	ΔlacIZYA::scar galK::FRT-cat-FRT::PLlacO-1-YFP rpoC Q1126K isolate 1	This study
RB842	ΔlacIZYA::scar galK::FRT-cat-FRT::PLlacO-1-YFP rpoC Q1126K isolate 2	This study
RB843	ΔlacIZYA::scar galK::FRT-cat-FRT::PLlacO-1-CFP rpoC Q1126K isolate 1	This study
RB844	ΔlacIZYA::scar galK::FRT-cat-FRT::PLlacO-1-CFP rpoC Q1126K isolate 2	This study
RB845	ΔlacIZYA::scar galK::FRT-cat-FRT::PLlacO-1-YFP rpsL K43T rpoC Q1126K isolate 1	This study
RB846	ΔlacIZYA::scar galK::FRT-cat-FRT::PLlacO-1-YFP rpsL K43T rpoC Q1126K isolate 2	This study
RB847	ΔlacIZYA::scar galK::FRT-cat-FRT::PLlacO-1-CFP rpsL K43T rpoC Q1126K isolate 1	This study
RB848	ΔlacIZYA::scar galK::FRT-cat-FRT::PLlacO-1-CFP rpsL K43T rpoC Q1126K isolate 2	This study
RB849	ΔlacIZYA::scar galK::FRT-cat-FRT::PLlacO-1-YFP rpoB H526Y rpoC Q1126K isolate 3	This study
RB850	ΔlacIZYA::scar galK::FRT-cat-FRT::PLlacO-1-YFP rpoB H526Y rpoC Q1126K isolate 4	This study
RB851	ΔlacIZYA::scar galK::FRT-cat-FRT::PLlacO-1-CFP rpoB H526Y rpoC Q1126K isolate 3	This study
RB852	ΔlacIZYA::scar galK::FRT-cat-FRT::PLlacO-1-CFP rpoB H526Y rpoC Q1126K isolate 4	This study
RB853	ΔlacIZYA::scar galK::FRT-cat-FRT::PLlacO-1-YFP rpoB H526Y rpsL K43T rpoC Q1126K isolate 3	This study
RB854	ΔlacIZYA::scar galK::FRT-cat-FRT::PLlacO-1-YFP rpoB H526Y rpsL K43T rpoC Q1126K isolate 4	This study
RB855	ΔlacIZYA::scar galK::FRT-cat-FRT::PLlacO-1-CFP rpoB H526Y rpsL K43T rpoC Q1126K isolate 3	This study
RB856	ΔlacIZYA::scar galK::FRT-cat-FRT::PLlacO-1-CFP rpoB H526Y rpsL K43T rpoC Q1126K isolate 4	This study
RB919	ΔlacIZYA::scar	This study
RB920	ΔlacIZYA::scar rpsL K43T	This study
RB921	ΔlacIZYA::scar rpoB H526Y	This study
RB922	ΔlacIZYA::scar rpoB H526Y rpsL K43T	This study

## Sheet: Sheet2
RB690	ΔlacIZYA::scar galK::cat-YFP ∆mglA::FRT-aph-FRT
RB691	ΔlacIZYA::scar galK::cat-CFP ∆mglA::FRT-aph-FRT
RB692	ΔlacIZYA::scar galK::cat-YFP ∆mglA::FRT-aph-FRT rpsL K43T
RB693	ΔlacIZYA::scar galK::cat-CFP ∆mglA::FRT-aph-FRT rpsL K43T
RB694	ΔlacIZYA::scar galK::cat-YFP ∆mglA::FRT-aph-FRT rpoB H526Y
RB695	ΔlacIZYA::scar galK::cat-CFP ∆mglA::FRT-aph-FRT rpoB H526Y
RB696	ΔlacIZYA::scar galK::cat-YFP ∆mglA::FRT-aph-FRT rpoB H526Y rpsL K43T
RB697	ΔlacIZYA::scar galK::cat-CFP ∆mglA::FRT-aph-FRT rpoB H526Y rpsL K43T
RB919	ΔlacIZYA::scar
RB920	ΔlacIZYA::scar rpsL K43T
RB921	ΔlacIZYA::scar rpoB H526Y
RB922	ΔlacIZYA::scar rpoB H526Y rpsL K43T
