# Supplementary material for: Multidrug-resistant bacteria compensate for the epistasis between resistances
Source: PLoS Biol. 2017 Apr 18;15(4):e2001741. doi: 10.1371/journal.pbio.2001741 (PMC5395140; doi:10.1371/journal.pbio.2001741)
Supplement: S6 Table — (XLSX) [file pbio.2001741.s014.xlsx]

## Sheet: Fig 1
RifR H526Y		Day 5					Day 9					Day 15					Day 22						Average
		Rep1	Rep2	Rep3			Rep1	Rep2	Rep3			Rep1	Rep2	Rep3			Rep1	Rep2	Rep3				5	9	15	22
	Pop1	0.0408348	0.0476982	0.0634207		Pop1	0.120407	0.167092	0.167092		Pop1	0.0876318	0.144376	0.144376		Pop1	0.138379	0.186896	0.162809			Pop 1	0.0506512	0.15153	0.125462	0.162695
	Pop2	0.0190218	0.0589732	0.0406489		Pop2	0.0436394	0.052451	0.052451		Pop2	0.078707	0.127716	0.127716		Pop2	0.145456	0.196163	0.163388			Pop 2	0.039548	0.0495138	0.11138	0.168336
	Pop3	0.0973412	0.146702	0.110948		Pop3	0.236282	0.302241	0.302241		Pop3	0.11833	0.239485	0.239485		Pop3	0.214336	0.406041	0.28372			Pop 3	0.11833	0.280254	0.1991	0.301366
	Pop4	0.0505759	0.0564008	0.0712648		Pop4	0.0756156	0.0698855	0.0698855		Pop4	0.0491472	0.116119	0.116119		Pop4	0.081506	0.0852588	0.0817697			Pop 4	0.0594139	0.0717955	0.0937948	0.0828448
	Pop5	0.125754	0.0745011	0.117798		Pop5	0.19921	0.199559	0.199559		Pop5	0.10325	0.184556	0.184556		Pop5	0.211912	0.35048	0.262422			Pop 5	0.106018	0.199443	0.157454	0.274938
	Pop6	0.0896928	0.152291	0.127607		Pop6	0.212294	0.204186	0.204186		Pop6	0.11051	0.200077	0.200077		Pop6	0.202725	0.329734	0.236665			Pop 6	0.123197	0.206889	0.170221	0.256375
	Pop7	0.0420898	0.0544725	0.0611005		Pop7	0.0883156	0.0838796	0.0838796		Pop7	0.0884695	0.161816	0.161816		Pop7	0.141839	0.219044	0.157866			Pop 7	0.0525543	0.0853583	0.137367	0.172916
	Pop8	0.0615025	0.051895	0.0533292		Pop8	0.127078	0.0988821	0.0988821		Pop8	0.0908956	0.137558	0.137558		Pop8	0.125022	0.2319	0.154183			Pop 8	0.0555756	0.108281	0.122004	0.170368
	Pop9	0.0402628	0.0320588	0.0337718		Pop9	0.0541298	0.0277766	0.0277766		Pop9	0.0671091	0.12136	0.12136		Pop9	0.124038	0.250424	0.141183			Pop 9	0.0353645	0.036561	0.103276	0.171882
	Pop10	0.0290636	0.019175	0.0195832		Pop10	0.0285313	0.0157964	0.0157964		Pop10	0.0200479	0.0550579	0.0550579		Pop10	0.0898657	0.150338	0.105897			Pop 10	0.0226072	0.0200414	0.0433879	0.115367
	Pop11	0.0444653	0.0266218	0.0232972		Pop11	0.0817856	0.0339107	0.0339107		Pop11	0.114451	0.130335	0.130335		Pop11	0.135634	0.221633	0.14239			Pop 11	0.0314614	0.049869	0.125041	0.166552
	Pop12	0.0113388	-0.00669733	0.00337041		Pop12	0.0189998	0.0103169	0.0103169		Pop12	0.00929988	0.0291753	0.0291753		Pop12	0.102541	0.175012	0.109813			Pop 12	0.00267063	0.0132112	0.0225501	0.129122
																							2SEM
																							5	9	15	22
																						Pop 1	0.0109167	0.0254122	0.0308878	0.0228716
																						Pop 2	0.0188547	0.00479646	0.0266771	0.0242427
																						Pop 3	0.0240369	0.0359036	0.0659486	0.0915118
																						Pop 4	0.0100583	0.00311911	0.0364546	0.00197492
																						Pop 5	0.026005	0.000189705	0.0442578	0.0661161
																						Pop 6	0.0297281	0.00441346	0.0487538	0.0619974
																						Pop 7	0.00909757	0.00241464	0.0399249	0.0384131
																						Pop 8	0.00488631	0.015348	0.0254	0.0520872
																						Pop 9	0.00408018	0.0143449	0.0295304	0.0646372
																						Pop 10	0.00527509	0.00693199	0.019057	0.029537
																						Pop 11	0.0107326	0.0260598	0.00864618	0.0450857
																						Pop 12	0.00852149	0.00472636	0.0108188	0.0376257
StrR K43T		Day 5					Day 9					Day 15					Day 22						Average
		Rep1	Rep2	Rep3			Rep1	Rep2	Rep3			Rep1	Rep2	Rep3			Rep1	Rep2	Rep3				5	9	15	22
	Pop1	0.0172751	0.0431768	0.0302311		Pop1	0.0045118	0.0208585	0.0373642		Pop1	0.0108842	0.0248319	0.0110589		Pop1	0.0309115	0.0506269	0.0326024			Pop 1	0.0302277	0.0209115	0.0155917	0.0380469
	Pop2	0.0507909	0.0696686	0.0623118		Pop2	0.0431718	0.0752283	0.0821428		Pop2	0.0387661	0.0767359	0.0452053		Pop2	0.0827939	0.0869803	0.0816236			Pop 2	0.0609238	0.0668476	0.0535691	0.0837992
	Pop3	0.06618	0.0685849	0.0797217		Pop3	0.0683622	0.0917543	0.102729		Pop3	0.0593579	0.102798	0.0750564		Pop3	0.0897059	0.115333	0.0853752			Pop 3	0.0714955	0.087615	0.0790707	0.0968047
	Pop4	0.0750871	0.0761758	0.0938357		Pop4	0.0640795	0.0925852	0.0904028		Pop4	0.0431425	0.114456	0.0723045		Pop4	0.100622	0.10328	-0.00185241			Pop 4	0.0816995	0.0823558	0.0766345	0.0673498
	Pop5	0.0695658	0.0845054	0.0831678		Pop5	0.0667605	0.092656	0.0942238		Pop5	0.051218	0.102654	0.077879		Pop5	0.0864534	0.0817616	0.0512745			Pop 5	0.0790797	0.0845468	0.0772504	0.0731632
	Pop6	0.0693495	0.0832285	0.0759212		Pop6	0.0643041	0.0853491	0.0975606		Pop6	0.0569624	0.140473	0.123733		Pop6	0.162515	0.175109	0.157733			Pop 6	0.0761664	0.0824046	0.107056	0.165119
	Pop7	0.0891674	0.0900884	0.112439		Pop7	0.155077	0.157659	0.191277		Pop7	0.101056	0.164126	0.145413		Pop7	0.130185	0.164419	0.1459			Pop 7	0.0972317	0.168004	0.136865	0.146835
	Pop8	0.0575035	0.0482124	0.0866867		Pop8	0.0484504	0.0784269	0.0994603		Pop8	0.0593148	0.115704	0.0925953		Pop8	0.0805288	0.123749	0.0915884			Pop 8	0.0641342	0.0754459	0.0892046	0.098622
	Pop9	0.0581738	0.0635361	0.0656494		Pop9	0.0499834	0.0719026	0.104278		Pop9	0.0629633	0.123701	0.0866738		Pop9	-0.000102054	0.1351	0.0959077			Pop 9	0.0624531	0.0753879	0.0911127	0.0769685
	Pop10	0.0615091	0.0607185	0.0589603		Pop10	0.0434197	0.0572231	0.0710536		Pop10	0.0525976	0.0919699	0.0762699		Pop10	0.0453749	0.0898315	0.0560623			Pop 10	0.060396	0.0572321	0.0736125	0.0637562
	Pop11	0.039024	0.0250097	0.0205463		Pop11	0.0151402	0.0210785	0.0485842		Pop11	0.0296331	0.0469812	0.0439589		Pop11	0.0387874	0.0709761	0.0411391			Pop 11	0.0281933	0.0282676	0.0401911	0.0503009
	Pop12	0.000689851	0.000373443	0.0042321		Pop12	0.00627754	-0.000140952	0.00698251		Pop12	0.00498194	0.0185341	0.0122045		Pop12	0.0743702	0.0975348	0.0671949			Pop 12	0.00176513	0.00437303	0.0119069	0.0797
																							2SEM
																							5	9	15	22
																						Pop 1	0.0122101	0.0154868	0.00754509	0.0103024
																						Pop 2	0.00897091	0.0196041	0.0191576	0.00265527
																						Pop 3	0.00681167	0.0165492	0.0207383	0.0152654
																						Pop 4	0.00992244	0.014958	0.0338031	0.0565172
																						Pop 5	0.00779359	0.0145412	0.0242527	0.0180084
																						Pop 6	0.00654567	0.0158605	0.0416554	0.00846255
																						Pop 7	0.0124246	0.0190407	0.0305399	0.0161565
																						Pop 8	0.0189278	0.0241691	0.0267257	0.021168
																						Pop 9	0.00363325	0.0257523	0.0288604	0.0655839
																						Pop 10	0.00123007	0.0130268	0.0186867	0.0218784
																						Pop 11	0.00909009	0.016823	0.00873749	0.0169176
																						Pop 12	0.00201979	0.00370061	0.00639317	0.0149497
RifRStrR H526Y-K43T		Day 5					Day 9					Day 15					Day 22						Average
		Rep1	Rep2	Rep3			Rep1	Rep2	Rep3			Rep1	Rep2	Rep3			Rep1	Rep2	Rep3				5	9	15	22
	Pop1	0.239428	0.272847	0.257557		Pop1	0.233872	0.186353	0.258276		Pop1	0.257704	0.310848	0.25146		Pop1	0.226536	0.220202	0.247237			Pop 1	0.256611	0.226167	0.273337	0.231325
	Pop2	0.293353	0.269973	0.295635		Pop2	0.253682	0.179574	0.278457		Pop2	0.298999	0.337496	0.290763		Pop2	0.282183	0.30427	0.348333			Pop 2	0.28632	0.237238	0.309086	0.311595
	Pop3	0.322279	0.330036	0.327424		Pop3	0.275712	0.23827	0.308302		Pop3	0.317357	0.383831	0.30514		Pop3	0.273289	0.305103	0.313149			Pop 3	0.32658	0.274095	0.335443	0.29718
	Pop4	0.326057	0.326977	0.345404		Pop4	0.270317	0.245719	0.311467		Pop4	0.29051	0.371784	0.316905		Pop4	0.255978	0.319708	0.315958			Pop 4	0.332813	0.275834	0.3264	0.297215
	Pop5	0.351349	0.308484	0.339343		Pop5	0.289643	0.133347	0.324911		Pop5	0.299951	0.354664	0.326807		Pop5	0.281811	0.287654	0.329294			Pop 5	0.333059	0.249301	0.327141	0.299586
	Pop6	0.336123	0.295798	0.329623		Pop6	0.280328	0.290237	0.343567		Pop6	0.325075	0.34541	0.334198		Pop6	0.284031	0.314081	0.304399			Pop 6	0.320515	0.304711	0.334894	0.300837
	Pop7	0.274703	0.161	0.163293		Pop7	0.161542	0.282278	0.170397		Pop7	0.173504	0.190331	0.187593		Pop7	0.230628	0.304293	0.31872			Pop 7	0.199666	0.204739	0.183809	0.284547
	Pop8	0.249813	0.236874	0.194456		Pop8	0.178428	0.191589	0.163527		Pop8	0.30039	0.311078	0.282388		Pop8	0.273436	0.347348	0.329278			Pop 8	0.227048	0.177848	0.297952	0.316687
	Pop9	0.203434	0.168838	0.220707		Pop9	0.21394	0.247777	0.256987		Pop9	0.278483	0.301095	0.27115		Pop9	0.277953	0.288944	0.281293			Pop 9	0.19766	0.239568	0.283576	0.28273
	Pop10	0.102942	0.136011	0.134577		Pop10	0.212764	0.221603	0.216895		Pop10	0.272043	0.292314	0.287711		Pop10	0.252288	0.292698	0.257136			Pop 10	0.12451	0.217087	0.284023	0.267374
	Pop11	0.246996	0.248238	0.246178		Pop11	0.227038	0.238069	0.261714		Pop11	0.256532	0.273473	0.267938		Pop11	0.276849	0.287907	0.251624			Pop 11	0.247137	0.242274	0.265981	0.272126
	Pop12	0.0946387	0.112443	0.123284		Pop12	0.140144	0.20044	0.135764		Pop12	0.160073	0.157142	0.17285		Pop12	0.164026	0.189408	0.163288			Pop 12	0.110122	0.158783	0.163355	0.172241
	Pop13	0.241531	0.214971	0.230805		Pop13	0.202823	0.26137	0.22063		Pop13	0.260548	0.296647	0.213919		Pop13	0.252452	0.236988	0.236523			Pop 13	0.229102	0.228274	0.257038	0.241988
	Pop14	0.234724	0.204614	0.213741		Pop14	0.201177	0.312743	0.210215		Pop14	0.253309	0.269166	0.227263		Pop14	0.204496	0.189811	0.204602			Pop 14	0.217693	0.241378	0.249913	0.199636
	Pop15	0.290282	0.231794	0.254358		Pop15	0.210427	0.322533	0.232749		Pop15	0.290086	0.316303	0.254519		Pop15	0.249146	0.226034	0.255719			Pop 15	0.258811	0.255236	0.286969	0.243633
	Pop16	0.265228	0.242057	0.248531		Pop16	0.218686	0.328889	0.237041		Pop16	0.275397	0.296006	0.267032		Pop16	0.263218	0.279704	0.298724			Pop 16	0.251939	0.261539	0.279478	0.280549
	Pop17	0.14635	0.163383	0.150582		Pop17	0.137579	0.325594	0.144331		Pop17	0.168774	0.197138	0.154481		Pop17	0.146816	0.121327	0.126224			Pop 17	0.153438	0.202501	0.173464	0.131456
	Pop18	0.298249	0.282684	0.2767		Pop18	0.230533	0.31866	0.27419		Pop18	0.296777	0.347174	0.284705		Pop18	0.318538	0.3326	0.32481			Pop 18	0.285878	0.274461	0.309552	0.325316
	Pop19	0.272404	0.267826	0.27028		Pop19	0.225066	0.394032	0.268104		Pop19	0.288973	0.335315	0.274242		Pop19	0.272467	0.286059	0.298564			Pop 19	0.27017	0.295734	0.29951	0.285697
	Pop20	0.158466	0.180269	0.166194		Pop20	0.186195	0.322623	0.180167		Pop20	0.212697	0.233529	0.217788		Pop20	0.155778	0.203884	0.203305			Pop 20	0.168309	0.229661	0.221338	0.187656
	Pop21	0.229818	0.237639	0.268501		Pop21	0.217088	0.322786	0.273121		Pop21	0.27972	0.344168	0.28154		Pop21	0.254022	0.253966	0.257182			Pop 21	0.245319	0.270998	0.301809	0.255057
	Pop22	0.209595	0.239401	0.247543		Pop22	0.217475	0.290057	0.239726		Pop22	0.290263	0.321205	0.280776		Pop22	0.264173	0.283231	0.251018			Pop 22	0.23218	0.249086	0.297415	0.266141
	Pop23	0.198097	0.222398	0.241967		Pop23	0.205382	0.276253	0.24265		Pop23	0.275206	0.315627	0.275868		Pop23	0.258663	0.289038	0.267962			Pop 23	0.220821	0.241428	0.2889	0.271888
	Pop24	0.20137	0.206174	0.209461		Pop24	0.218344	0.230225	0.224324		Pop24	0.242023	0.26497	0.263756		Pop24	0.223133	0.231372	0.200443			Pop 24	0.205668	0.224298	0.256916	0.218316
																							2SEM
																							5	9	15	22
																						Pop 1	0.0157728	0.0344837	0.0307685	0.0133309
																						Pop 2	0.0133908	0.0485089	0.0235191	0.0317515
																						Pop 3	0.003721	0.0330396	0.0399264	0.019873
																						Pop 4	0.0102901	0.0313197	0.0390893	0.033716
																						Pop 5	0.020848	0.0961241	0.0257932	0.0244119
																						Pop 6	0.0204124	0.0320682	0.00960285	0.0144611
																						Pop 7	0.0612774	0.0634481	0.00851286	0.0445468
																						Pop 8	0.0273011	0.0132372	0.0136704	0.0363274
																						Pop 9	0.0249017	0.021371	0.014716	0.00531243
																						Pop 10	0.017623	0.00416963	0.0100188	0.0208029
																						Pop 11	0.000978132	0.0167028	0.00814416	0.0175333
																						Pop 12	0.0136361	0.0340758	0.00787508	0.0140215
																						Pop 13	0.0125973	0.0282961	0.0391034	0.00854682
																						Pop 14	0.014556	0.0584246	0.0199472	0.00802232
																						Pop 15	0.0278103	0.0559462	0.0292365	0.0146997
																						Pop 16	0.0112718	0.0556678	0.0140593	0.0167518
																						Pop 17	0.00836107	0.100555	0.0204702	0.0127524
																						Pop 18	0.0104877	0.0415439	0.031241	0.0066415
																						Pop 19	0.00216018	0.0827846	0.030048	0.0123059
																						Pop 20	0.0104222	0.0759556	0.0102392	0.0260293
																						Pop 21	0.0192835	0.0498567	0.0345961	0.00173579
																						Pop 22	0.0188357	0.0350584	0.0199329	0.0152698
																						Pop 23	0.0207206	0.0334234	0.0218247	0.0146734
																						Pop 24	0.00383659	0.00560102	0.0121738	0.0151015

## Sheet: Fig 2
RifR Estimates						StrR Estimates						RifRStrR Estimates
U	Alpha	Beta	E(S)			U	Alpha	Beta	E(S)			U	Alpha	Beta	E(S)
-5.27281	11.3909	0.00859571	0.0979129			-5.4119	3.05222	0.0192457	0.0587421			-4.09989	0.824793	0.0538158	0.0443869
-5.27281	11.3909	0.00859571	0.0979129			-4.02903	2.0061	0.0119841	0.0240413			-4.09989	0.824793	0.0538158	0.0443869
-5.47921	9.23272	0.0111023	0.102504			-4.02903	2.0061	0.0119841	0.0240413			-4.46786	1.36188	0.0471948	0.0642736
-5.47921	9.23272	0.0111023	0.102504			-4.17523	1.34681	0.0164348	0.0221345			-4.46786	1.36188	0.0471948	0.0642736
-5.21304	11.46	0.00826828	0.0947545			-4.17523	1.34681	0.0164348	0.0221345			-5.64465	9.1699	0.0198484	0.182008
-5.20609	6.60917	0.0131889	0.0871678			-5.18136	10.569	0.00555135	0.0586723			-5.64465	9.1699	0.0198484	0.182008
-5.20609	6.60917	0.0131889	0.0871678			-5.18136	10.569	0.00555135	0.0586723			-5.62803	14.014	0.0147074	0.20611
-5.3584	14.8223	0.00741645	0.109929			-5.01999	2.26214	0.017107	0.0386984			-5.549	4.91915	0.0306363	0.150704
-5.3584	14.8223	0.00741645	0.109929			-5.01999	2.26214	0.017107	0.0386984			-5.549	4.91915	0.0306363	0.150704
-4.23839	2.12765	0.0196033	0.0417089			-4.98833	2.42357	0.0171931	0.0416687			-5.31691	2.76642	0.0430318	0.119044
-5.56402	7.10965	0.014546	0.103417			-4.83898	6.15054	0.00766089	0.0471186			-5.31691	2.76642	0.0430318	0.119044
-5.56402	7.10965	0.014546	0.103417			-4.31975	3.34924	0.00997052	0.0333937			-5.22109	5.35671	0.0296661	0.158913
-5.14878	13.5148	0.00706858	0.0955304			-4.68931	4.2028	0.00940031	0.0395076			-5.22109	5.35671	0.0296661	0.158913
-5.14878	13.5148	0.00706858	0.0955304			-4.68931	4.2028	0.00940031	0.0395076			-5.52809	9.85622	0.0208997	0.205992
-5.51093	14.436	0.007738	0.111706			-5.35946	9.50813	0.00656089	0.0623818			-5.52809	9.85622	0.0208997	0.205992
-5.42288	11.2197	0.00961077	0.10783			-5.35946	9.50813	0.00656089	0.0623818			-5.7358	13.1614	0.0161291	0.212281
-5.42288	11.2197	0.00961077	0.10783			-5.37539	3.61649	0.0167604	0.0606138			-5.26399	14.0027	0.020587	0.288274
-5.43014	11.0283	0.00922057	0.101687			-5.37539	3.61649	0.0167604	0.0606138			-5.26399	14.0027	0.020587	0.288274
-5.43014	11.0283	0.00922057	0.101687			-4.05549	0.704668	0.0207566	0.0146265			-5.47999	10.7923	0.0172607	0.186282
-5.40251	10.8756	0.00911383	0.0991184			-4.05549	0.704668	0.0207566	0.0146265			-5.47999	10.7923	0.0172607	0.186282

## Sheet: Fig 4
	LB 37ºC
	nusG					MM+Glucose 37ºC
	S (g-1)
	WT	K43T	H526Y	K43T&H526Y	LB	Glucose
Mean	-0.132463	-0.0741586	-0.0722393	0.0580886	0.0580886	-0.0539545
2*SEM	0.021493	0.0231451	0.0281786	0.019331	0.019331	0.038583
	-0.129237	-0.0795177	-0.0674763	0.0214813		-0.0765531
	-0.160796	-0.0382019	0.0396502	0.0474868		0.0168494
	-0.149307	-0.0170786	-0.0502037	0.0365479		-0.0160761
	-0.167771	-0.0467371	0.0391023	0.0313619		-0.0198317
	-0.156384	-0.0304002	-0.00576597	0.0688356		-0.080818
	-0.142618	-0.0998931	-0.161261	0.0111718		0.0249501
	-0.139185	-0.0807318	-0.0929535	0.10825		-0.0234118
	-0.138006	-0.088459	-0.0569891	0.0807461		-0.223509
	-0.119063	-0.0773549	-0.0622336	0.0964203		-0.0378053
	-0.0265112	-0.0543364	-0.0202415	0.0859433		-0.103096
	-0.135401	-0.118423	-0.0539884	0.050729		-0.0832101
	-0.00787111	-0.158769	-0.0986981			-0.0249436
	-0.160937		-0.173521
	-0.129781		-0.108704
	-0.132361		-0.105611
	-0.157869		-0.132605
	-0.136942		-0.0704363
	-0.194299		-0.118371
	LB 37ºC
	rpoC Q1126K					MM+Glucose 37ºC
	S (g-1)
	WT	K43T	H526Y	K43T&H526Y	LB	Glucose
Mean	-0.0188453	-0.0462907	-0.0150595	0.253715	0.253715	0.0408802
2*SEM	0.0138944	0.0484244	0.0395337	0.0412794	0.0412794	0.0328573
	0.0123397	-0.139002	-0.19702	0.353617		-0.0300503
	0.0323609	-0.0436659	-0.0145928	0.446034		0.0196513
	0.00117449	-0.0542551	-0.168121	0.254094		-0.00116056
	-0.0154367	-0.00100212	0.123828	0.269302		0.0742619
	0.0298112	-0.0478717	0.0241176	0.31439		0.149451
	-0.00431515	0.0655004	-0.0487645	0.237569		0.0440891
	-0.0248053	0.0275288	-0.0185357	0.219805		0.00608938
	-0.0175109	-0.227612	0.0775742	0.15282		0.10699
	-0.0521423	0.00782132	0.0456087	0.0847036		0.0478944
	-0.0402959	-0.0466135	0.0143643	0.232476		-0.0525672
	-0.0299294	-0.0500256	0.0197051	0.166694		0.0709577
	-0.05841		0.00245609	0.29204		0.0549553
	-0.013056		0.016157	0.320657
	0.00324583		-0.0638144	0.238224
	-0.0105279		-0.137422	0.199435
	-0.0658417		0.0733016	0.326394
	-0.0213922		-0.0205917	0.204908
	-0.0644837		0.000678433
	LB 37ºC
	nusE					MM+Glucose 37ºC
	S (g-1)
	WT	K43T	H526Y	K43T&H526Y	LB	Glucose
Mean	0.00332594	0.0269018	0.0298855	0.0408453	0.0408453	0.0837112
2*SEM	0.0220913	0.0237472	0.0206429	0.0277814	0.0277814	0.0360009
	-0.0223869	-0.0327894	0.0178933	0.10001		0.10001
	-0.0227631	0.0041315	0.0483557	0.18209		0.18209
	-0.0444084	-0.0332841	0.031373	0.0891744		0.0891744
	0.000941758	0.0918456	-0.00251691	0.0872273		0.0872273
	-0.0415635	0.0295785	0.00415613	0.0872655		0.0872655
	-0.0468048	0.0128486	-0.00600587	0.0796245		0.0796245
	0.0369923	0.0534488	0.0155247	0.0157835		0.0387212
	0.0596251	0.0170324	0.0624383	-0.0270135		0.00557589
	0.0876014	-0.01368	-9.33207e-05	0.0147852
	0.0302099	0.117589	0.0379432	0.0455373
	0.0180038	0.138027	0.0422983	0.0162709
	0.0602684	0.0776797	0.113379	0.00928406
	0.0493197	0.00332164	0.0981125	0.0387212
	0.0673266	-0.00293738	0.0834685	-0.0323235
	0.0722625	-0.00205859	0.0847546	0.00557589
	0.015336	0.0446124	0.075982	0.0744583
	0.012356	-0.00865102	0.0748478	-0.0665134
	0.040468	-0.0124818	-0.0717646	0.015257
	-0.0632575		-0.0343485
	-0.0707522		-0.0107938
	-0.0427347		-0.0555162
	0.0532875		0.0764185
	-0.106936		0.00146098
	-0.0625697

## Sheet: Fig 5
	nusE in nusE mutant	nusG in nusE mutant	nusE in nusG mutant	nusG in nusG mutant
	Raw relative expression
	1.48477	1.12023	3.88026	4.07136
	1.46104	1.37407	6.13231	5.7907
	1.79033	1.23494	2.10717	5.41341
	Log2 relative expression
	0.570242	0.163796	1.95615	2.02551
	0.546998	0.458451	2.61643	2.53374
	0.840224	0.304444	1.0753	2.43654
Average	0.652488	0.308897	1.88263	2.33193
2SEM	0.188215	0.170178	0.892803	0.311516
	P=0.020	P=0.068	P=0.052	P=0.004

## Sheet: S1 Fig
	Rep1	Rep2	Rep3	Rep1	Rep2	Rep3		S	2*SEM
WT	0.0796526	-0.0162056	0.0837008	-0.0477908	0.0737034	0.0551754		0.0380393	0.0457406
RifR	0.0411865	-0.00976052	-0.0551941	0.0203855	0.00885326	-0.0156444		-0.00169564	0.027226
StrR	0.00707295	-0.0128729	0.00824278	-0.0470006	-0.0961008	-0.0661391		-0.0344663	0.0345927
DoubleR	-0.085792	0.0155701	-0.0914611		-0.022513	-0.0763492		-0.0521091	0.0417782

## Sheet: S2 Fig
Ancestral strains
	RifR	StrR	RifRStrR
Av	-0.0593055	-0.0317771	-0.266558
2*SEM	0.00841728	0.0130923	0.00839172
Replicates	-0.0672658	-0.0472901	-0.288948
	-0.0592493	-0.00503127	-0.243713
	-0.0485919	-0.0391716	-0.247498
	-0.0736653	-0.0474987	-0.267009
	-0.0581186	-0.0321108	-0.247238
	-0.0664621	-0.0103842	-0.27115
	-0.0417855	-0.0409528	-0.268998
			-0.289525
			-0.251661
			-0.263142
			-0.272795
			-0.261484
			-0.290846
			-0.2678

## Sheet: S5 Fig
Results for H450P
	RifR	RifRStrR
Av	0.0464787	0.10036
2*SEM	0.0109076	0.0128232
Replicates	0.0418616	0.0163189
	0.0618679	0.117912
	0.0590943	0.13911
	0.0547651	0.0721399
	0.0541015	0.105586
	0.0435457	0.0935518
	0.0434249	0.0919542
	0.0481518	0.0780532
	-0.0136417	0.0757481
	0.014309	0.137408
	0.0129034	0.071836
	0.0149124	0.120652
	0.0365248	0.0896107
	0.0312209	0.109017
	0.0222383	0.0949611
	0.0336919	0.0800223
	0.0582267	0.0854138
	0.0365234	0.185553
	0.0414048	0.102036
	0.0860161	0.110046
	0.102947	0.106347
	0.0873098	0.114616
	0.0699872	0.123771
	0.074102	0.0869696

## Sheet: S6 Fig
		Day 5						Day 22					Average
		Rep1	Rep2	Rep3				Rep1	Rep2	Rep3			5	22
	Pop1	0.0120468	0.00911051	0.00144835			Pop1	0.121307	0.13593	0.150885		Pop 1	0.00753521	0.136041
	Pop2	0.174126	0.0956884	0.0964756			Pop2	0.082885	0.12145	0.0704921		Pop 2	0.122097	0.091609
	Pop3	0.188457	0.145425	0.139804			Pop3	0.061523	0.108688	0.0825871		Pop 3	0.157895	0.0842661
	Pop4	-0.0726229	0.0613431	0.0154367			Pop4	0.236822	0.201651	0.172595		Pop 4	0.00138565	0.203689
	Pop5	-0.161669	-0.125982	-0.149086			Pop5	0.0884369	0.108648	0.0612872		Pop 5	-0.145579	0.0861239
WT	Pop6	-0.00319214	-0.0046379	-0.0106376			Pop6	0.0952144	0.0430077	0.00253504		Pop 6	-0.00615587	0.046919
	Pop7	0.0483634	0.0162014	0.0648765			Pop7	0.122656	0.126585	0.127069		Pop 7	0.0431471	0.125437
	Pop8	-0.0378264	-0.0450912	-0.00586589			Pop8	0.206825	0.171717	0.216067		Pop 8	-0.0295945	0.198203
	Pop9	-0.113279	-0.0829387	-0.0829519			Pop9	0.223336	0.267175	0.178829		Pop 9	-0.0930566	0.223113
	Pop10	-0.0255487	-0.0373767	-0.0114698			Pop10	0.119936	0.142167	0.114281		Pop 10	-0.0247984	0.125461
	Pop11	-0.122537	-0.0834441	-0.104114			Pop11	0.0794969	0.0851811	0.00910636		Pop 11	-0.103365	0.0579281
	Pop12	0.159388	0.147162	0.144685			Pop12	0.146043	0.0926836	0.103653		Pop 12	0.150412	0.114126
													2SEM									StdError
													5	22								5	9	15	22
												Pop 1	0.00631852	0.0170772							Pop 1	0.00257953	#REF!	#REF!	0.00697174
												Pop 2	0.0520312	0.0306867							Pop 2	0.0212417	#REF!	#REF!	0.0125278
												Pop 3	0.0307335	0.0272826							Pop 3	0.0125469	#REF!	#REF!	0.0111381
												Pop 4	0.0786113	0.0371372							Pop 4	0.0320929	#REF!	#REF!	0.0151612
												Pop 5	0.0208998	0.0274413							Pop 5	0.00853232	#REF!	#REF!	0.0112029
												Pop 6	0.00455877	0.0536512							Pop 6	0.00186111	#REF!	#REF!	0.021903
												Pop 7	0.0285826	0.00279453							Pop 7	0.0116688	#REF!	#REF!	0.00114086
												Pop 8	0.0240965	0.0270186							Pop 8	0.00983734	#REF!	#REF!	0.0110303
												Pop 9	0.0202227	0.0510067							Pop 9	0.00825588	#REF!	#REF!	0.0208234
												Pop 10	0.0149761	0.0170217							Pop 10	0.00611398	#REF!	#REF!	0.00694909
												Pop 11	0.0225827	0.0489319							Pop 11	0.00921935	#REF!	#REF!	0.0199764
												Pop 12	0.00908937	0.0325387							Pop 12	0.00371072	#REF!	#REF!	0.0132839

## Sheet: S7 Fig
Results for mglA
	Sensitive	RifR	StrR	RifRStrR
Av	-0.0144722	0.0849051	-0.0703606	0.106323
2*SEM	0.0399229	0.0354189	0.0308704	0.0603893
Replicates	-0.0537441	0.0649323	-0.0640522	0.095655
	-0.110204	0.0619266	0.00375895	0.0875818
	-0.0153247	0.0407031	-0.0275086	0.171022
	-0.0759647	0.0685134	-0.127358	0.308281
	-0.0406949	0.0271762	-0.050775	0.0921342
	-0.113821	0.0892043	0.0122307	0.0165835
	0.10129	0.105818	-0.134239	0.0127826
	0.0281297	0.035503	-0.124753	0.0517201
	0.0429015	0.027491	-0.0714198	0.121151
	-7.77042e-05	0.0897084	-0.086659
	0.0795156	0.190511	-0.103191
	-0.0156723	0.217374
